# Supplementary material for: Peptide-Based Capture of Chikungunya Virus E2 Protein Using Porous Silicon Biosensor
Source: Sensors (Basel). 2021 Dec 10;21(24):8248. doi: 10.3390/s21248248 (PMC8708774; doi:10.3390/s21248248)
Supplement: Supplementary file 1 [file sensors-21-08248-s001.zip]

Archive with 1 entries (1 files):
- sensors-1479399-supplementary.pdf
